# Supplementary material for: Metabolomics and Cytokine Signatures in COVID-19: Uncovering Immunometabolism in Pathogenesis
Source: Metabolites. 2025 Sep 11;15(9):608. doi: 10.3390/metabo15090608 (PMC12472153; doi:10.3390/metabo15090608)
Supplement: Supplementary file 1 [file metabolites-15-00608-s001.zip]

Archive with 1 entries (1 files):
- metabolites-3827810-supplementary.pdf
